# Supplementary material for: Genomic analysis of multidrug-resistant Escherichia coli isolated from dairy cows in Shihezi city, Xinjiang, China
Source: Front Microbiol. 2025 Feb 26;16:1527546. doi: 10.3389/fmicb.2025.1527546 (PMC11934113; doi:10.3389/fmicb.2025.1527546)
Supplement: Supplementary file 1 [file Table_1.XLSX]

## Sheet: Sheet1
S/N	Best Hits in ARO	ARO ID	Model Type	Drug Class	Resistance Mechanism	AMR Gene Family	Model ID
1	mdtA	3000792	protein homolog model	aminocoumarin antibiotic	antibiotic efflux	resistance-nodulation-cell division (RND) antibiotic efflux pump	387
2	mdtB	3000793	protein homolog model	aminocoumarin antibiotic	antibiotic efflux	resistance-nodulation-cell division (RND) antibiotic efflux pump	820
3	mdtC	3000794	protein homolog model	aminocoumarin antibiotic	antibiotic efflux	resistance-nodulation-cell division (RND) antibiotic efflux pump	1315
4	baeS	3000829	protein homolog model	aminoglycoside antibiotic; aminocoumarin antibiotic	antibiotic efflux	resistance-nodulation-cell division (RND) antibiotic efflux pump	986
5	baeR	3000828	protein homolog model	aminoglycoside antibiotic; aminocoumarin antibiotic	antibiotic efflux	resistance-nodulation-cell division (RND) antibiotic efflux pump	1337
6	YojI	3003952	protein homolog model	peptide antibiotic	antibiotic efflux	ATP-binding cassette (ABC) antibiotic efflux pump	2424
7	PmrF	3003578	protein homolog model	peptide antibiotic	antibiotic target alteration	pmr phosphoethanolamine transferase	2014
8	ArnT	3005053	protein homolog model	peptide antibiotic	antibiotic target alteration	pmr phosphoethanolamine transferase	3795
9	emrY	3000254	protein homolog model	tetracycline antibiotic	antibiotic efflux	major facilitator superfamily (MFS) antibiotic efflux pump	540
10	emrK	3000206	protein homolog model	tetracycline antibiotic	antibiotic efflux	major facilitator superfamily (MFS) antibiotic efflux pump	609
11	evgA	3000832	protein homolog model	macrolide antibiotic; fluoroquinolone antibiotic; penam; tetracycline antibiotic	antibiotic efflux	major facilitator superfamily (MFS) antibiotic efflux pump; resistance-nodulation-cell division (RND) antibiotic efflux pump	1015
12	evgS	3000833	protein homolog model	macrolide antibiotic; fluoroquinolone antibiotic; penam; tetracycline antibiotic	antibiotic efflux	major facilitator superfamily (MFS) antibiotic efflux pump; resistance-nodulation-cell division (RND) antibiotic efflux pump	1318
13	acrD	3000491	protein homolog model	aminoglycoside antibiotic	antibiotic efflux	resistance-nodulation-cell division (RND) antibiotic efflux pump	1427
14	marA	3000263	protein homolog model	fluoroquinolone antibiotic; monobactam; carbapenem; cephalosporin; glycylcycline; cephamycin; penam; tetracycline antibiotic; rifamycin antibiotic; phenicol antibiotic; penem; disinfecting agents and antiseptics	antibiotic efflux; reduced permeability to antibiotic	resistance-nodulation-cell division (RND) antibiotic efflux pump; General Bacterial Porin with reduced permeability to beta-lactams	1922
15	Klebsiella pnuemoniae KpnF	3004583	protein homolog model	macrolide antibiotic; aminoglycoside antibiotic; cephalosporin; tetracycline antibiotic; peptide antibiotic; rifamycin antibiotic; disinfecting agents and antiseptics	antibiotic efflux	small multidrug resistance (SMR) antibiotic efflux pump	3286
16	Klebsiella pnuemoniae KpnE	3004580	protein homolog model	macrolide antibiotic; aminoglycoside antibiotic; cephalosporin; tetracycline antibiotic; peptide antibiotic; rifamycin antibiotic; disinfecting agents and antiseptics	antibiotic efflux	small multidrug resistance (SMR) antibiotic efflux pump	3283
17	Escherichia coli emrE	3004039	protein homolog model	macrolide antibiotic	antibiotic efflux	small multidrug resistance (SMR) antibiotic efflux pump	2656
18	ugd	3003577	protein homolog model	peptide antibiotic	antibiotic target alteration	pmr phosphoethanolamine transferase	842
19	mdtP	3003550	protein homolog model	nucleoside antibiotic; disinfecting agents and antiseptics	antibiotic efflux	major facilitator superfamily (MFS) antibiotic efflux pump	45
20	mdtO	3003549	protein homolog model	nucleoside antibiotic; disinfecting agents and antiseptics	antibiotic efflux	major facilitator superfamily (MFS) antibiotic efflux pump	2056
21	mdtN	3003548	protein homolog model	nucleoside antibiotic; disinfecting agents and antiseptics	antibiotic efflux	major facilitator superfamily (MFS) antibiotic efflux pump	1442
22	eptA	3003576	protein homolog model	peptide antibiotic	antibiotic target alteration	pmr phosphoethanolamine transferase	516
23	EC-15	3006876	protein homolog model	cephalosporin	antibiotic inactivation	EC beta-lactamase	4590
24	mdtM	3001214	protein homolog model	fluoroquinolone antibiotic; lincosamide antibiotic; nucleoside antibiotic; phenicol antibiotic; disinfecting agents and antiseptics	antibiotic efflux	major facilitator superfamily (MFS) antibiotic efflux pump	1191
25	H-NS	3000676	protein homolog model	macrolide antibiotic; fluoroquinolone antibiotic; cephalosporin; cephamycin; penam; tetracycline antibiotic	antibiotic efflux	major facilitator superfamily (MFS) antibiotic efflux pump; resistance-nodulation-cell division (RND) antibiotic efflux pump	1248
26	mdtH	3001216	protein homolog model	fluoroquinolone antibiotic	antibiotic efflux	major facilitator superfamily (MFS) antibiotic efflux pump	375
27	mdtG	3001329	protein homolog model	phosphonic acid antibiotic	antibiotic efflux	major facilitator superfamily (MFS) antibiotic efflux pump	603
28	msbA	3003950	protein homolog model	nitroimidazole antibiotic	antibiotic efflux	ATP-binding cassette (ABC) antibiotic efflux pump	2423
29	Escherichia coli mdfA	3001328	protein homolog model	tetracycline antibiotic; disinfecting agents and antiseptics	antibiotic efflux	major facilitator superfamily (MFS) antibiotic efflux pump	37
30	vanG	3002909	protein homolog model	glycopeptide antibiotic	antibiotic target alteration	glycopeptide resistance gene cluster; Van ligase	1157
31	acrB	3000216	protein homolog model	fluoroquinolone antibiotic; cephalosporin; glycylcycline; penam; tetracycline antibiotic; rifamycin antibiotic; phenicol antibiotic; disinfecting agents and antiseptics	antibiotic efflux	resistance-nodulation-cell division (RND) antibiotic efflux pump	1104
32	Escherichia coli acrA	3004043	protein homolog model	fluoroquinolone antibiotic; cephalosporin; glycylcycline; penam; tetracycline antibiotic; rifamycin antibiotic; phenicol antibiotic; disinfecting agents and antiseptics	antibiotic efflux	resistance-nodulation-cell division (RND) antibiotic efflux pump	2661
33	kdpE	3003841	protein homolog model	aminoglycoside antibiotic	antibiotic efflux	kdpDE	2331
34	CRP	3000518	protein homolog model	macrolide antibiotic; fluoroquinolone antibiotic; penam	antibiotic efflux	resistance-nodulation-cell division (RND) antibiotic efflux pump	869
35	mdtE	3000795	protein homolog model	macrolide antibiotic; fluoroquinolone antibiotic; penam	antibiotic efflux	resistance-nodulation-cell division (RND) antibiotic efflux pump	1903
36	mdtF	3000796	protein homolog model	macrolide antibiotic; fluoroquinolone antibiotic; penam	antibiotic efflux	resistance-nodulation-cell division (RND) antibiotic efflux pump	121
37	gadX	3000508	protein homolog model	macrolide antibiotic; fluoroquinolone antibiotic; penam	antibiotic efflux	resistance-nodulation-cell division (RND) antibiotic efflux pump	91
38	emrR	3000516	protein homolog model	fluoroquinolone antibiotic	antibiotic efflux	major facilitator superfamily (MFS) antibiotic efflux pump	1330
39	emrA	3000027	protein homolog model	fluoroquinolone antibiotic	antibiotic efflux	major facilitator superfamily (MFS) antibiotic efflux pump	1757
40	emrB	3000074	protein homolog model	fluoroquinolone antibiotic	antibiotic efflux	major facilitator superfamily (MFS) antibiotic efflux pump	1847
41	rsmA	3005069	protein homolog model	fluoroquinolone antibiotic; diaminopyrimidine antibiotic; phenicol antibiotic	antibiotic efflux	resistance-nodulation-cell division (RND) antibiotic efflux pump	3807
42	bacA	3002986	protein homolog model	peptide antibiotic	antibiotic target alteration	undecaprenyl pyrophosphate related proteins	1820
43	AcrS	3000656	protein homolog model	fluoroquinolone antibiotic; cephalosporin; glycylcycline; cephamycin; penam; tetracycline antibiotic; rifamycin antibiotic; phenicol antibiotic; disinfecting agents and antiseptics	antibiotic efflux	resistance-nodulation-cell division (RND) antibiotic efflux pump	520
44	AcrE	3000499	protein homolog model	fluoroquinolone antibiotic; cephalosporin; cephamycin; penam	antibiotic efflux	resistance-nodulation-cell division (RND) antibiotic efflux pump	1445
45	AcrF	3000502	protein homolog model	fluoroquinolone antibiotic; cephalosporin; cephamycin; penam	antibiotic efflux	resistance-nodulation-cell division (RND) antibiotic efflux pump	1437
46	leuO	3003843	protein homolog model	nucleoside antibiotic; disinfecting agents and antiseptics	antibiotic efflux	major facilitator superfamily (MFS) antibiotic efflux pump	5921
47	cpxA	3000830	protein homolog model	aminoglycoside antibiotic; aminocoumarin antibiotic	antibiotic efflux	resistance-nodulation-cell division (RND) antibiotic efflux pump	152
48	TolC	3000237	protein homolog model	macrolide antibiotic; fluoroquinolone antibiotic; aminoglycoside antibiotic; carbapenem; cephalosporin; glycylcycline; cephamycin; penam; tetracycline antibiotic; peptide antibiotic; aminocoumarin antibiotic; rifamycin antibiotic; phenicol antibiotic; penem; disinfecting agents and antiseptics	antibiotic efflux	ATP-binding cassette (ABC) antibiotic efflux pump; major facilitator superfamily (MFS) antibiotic efflux pump; resistance-nodulation-cell division (RND) antibiotic efflux pump	826
49	floR	3002705	protein homolog model	phenicol antibiotic	antibiotic efflux	major facilitator superfamily (MFS) antibiotic efflux pump	522
50	QnrS1	3002790	protein homolog model	fluoroquinolone antibiotic	antibiotic target protection	quinolone resistance protein (qnr)	381
51	Mrx	3003839	protein homolog model	macrolide antibiotic	antibiotic inactivation	macrolide phosphotransferase (MPH)	5917
52	mphA	3000316	protein homolog model	macrolide antibiotic	antibiotic inactivation	macrolide phosphotransferase (MPH)	1243
53	sul2	3000412	protein homolog model	sulfonamide antibiotic	antibiotic target replacement	sulfonamide resistant sul	952
54	APH(3'')-Ib	3002639	protein homolog model	aminoglycoside antibiotic	antibiotic inactivation	APH(3'')	1830
55	APH(6)-Id	3002660	protein homolog model	aminoglycoside antibiotic	antibiotic inactivation	APH(6)	1031
56	dfrA14	3002859	protein homolog model	diaminopyrimidine antibiotic	antibiotic target replacement	trimethoprim resistant dihydrofolate reductase dfr	1592
57	Escherichia coli GlpT with mutation conferring resistance to fosfomycin	3003889	protein variant model	phosphonic acid antibiotic	antibiotic target alteration	antibiotic-resistant GlpT	2372
58	Escherichia coli EF-Tu mutants conferring resistance to Pulvomycin	3003369	protein variant model	elfamycin antibiotic	antibiotic target alteration	elfamycin resistant EF-Tu	2158
59	Haemophilus influenzae PBP3 conferring resistance to beta-lactam antibiotics	3004446	protein variant model	cephalosporin; cephamycin; penam	antibiotic target alteration	Penicillin-binding protein mutations conferring resistance to beta-lactam antibiotics	2886
60	Escherichia coli EF-Tu mutants conferring resistance to Pulvomycin	3003369	protein variant model	elfamycin antibiotic	antibiotic target alteration	elfamycin resistant EF-Tu	2158
61	Escherichia coli AcrAB-TolC with MarR mutations conferring resistance to ciprofloxacin and tetracycline	3003378	protein overexpression model	fluoroquinolone antibiotic; cephalosporin; glycylcycline; penam; tetracycline antibiotic; rifamycin antibiotic; phenicol antibiotic; disinfecting agents and antiseptics	antibiotic target alteration; antibiotic efflux	resistance-nodulation-cell division (RND) antibiotic efflux pump	431
62	Escherichia coli soxS with mutation conferring antibiotic resistance	3003511	protein overexpression model	fluoroquinolone antibiotic; monobactam; carbapenem; cephalosporin; glycylcycline; cephamycin; penam; tetracycline antibiotic; rifamycin antibiotic; phenicol antibiotic; penem; disinfecting agents and antiseptics	antibiotic target alteration; antibiotic efflux; reduced permeability to antibiotic	ATP-binding cassette (ABC) antibiotic efflux pump; major facilitator superfamily (MFS) antibiotic efflux pump; resistance-nodulation-cell division (RND) antibiotic efflux pump; General Bacterial Porin with reduced permeability to beta-lactams	2066
63	Escherichia coli soxR with mutation conferring antibiotic resistance	3003381	protein overexpression model	fluoroquinolone antibiotic; cephalosporin; glycylcycline; penam; tetracycline antibiotic; rifamycin antibiotic; phenicol antibiotic; disinfecting agents and antiseptics	antibiotic target alteration; antibiotic efflux	ATP-binding cassette (ABC) antibiotic efflux pump; major facilitator superfamily (MFS) antibiotic efflux pump; resistance-nodulation-cell division (RND) antibiotic efflux pump	1005
64	Escherichia coli AcrAB-TolC with AcrR mutation conferring resistance to ciprofloxacin, tetracycline, and ceftazidime	3003807	protein overexpression model	fluoroquinolone antibiotic; cephalosporin; glycylcycline; penam; tetracycline antibiotic; rifamycin antibiotic; phenicol antibiotic; disinfecting agents and antiseptics	antibiotic target alteration; antibiotic efflux	resistance-nodulation-cell division (RND) antibiotic efflux pump	2306
