# Supplementary material for: Genomic analysis of multidrug-resistant Escherichia coli isolated from dairy cows in Shihezi city, Xinjiang, China
Source: Front Microbiol. 2025 Feb 26;16:1527546. doi: 10.3389/fmicb.2025.1527546 (PMC11934113; doi:10.3389/fmicb.2025.1527546)
Supplement: Supplementary file 2 [file Table_2.XLSX]

## Sheet: Sheet1
S/N	Best Hit ARO	ARO ID	Model Type	Drug Class	Resistance Mechanism	AMR Gene Family	Model ID
1	Klebsiella pnuemoniae KpnE	3004580	protein homolog model	macrolide antibiotic; aminoglycoside antibiotic; cephalosporin; tetracycline antibiotic; peptide antibiotic; rifamycin antibiotic; disinfecting agents and antiseptics	antibiotic efflux	small multidrug resistance (SMR) antibiotic efflux pump	3283
2	Klebsiella pnuemoniae KpnF	3004583	protein homolog model	macrolide antibiotic; aminoglycoside antibiotic; cephalosporin; tetracycline antibiotic; peptide antibiotic; rifamycin antibiotic; disinfecting agents and antiseptics	antibiotic efflux	small multidrug resistance (SMR) antibiotic efflux pump	3286
3	marA	3000263	protein homolog model	fluoroquinolone antibiotic; monobactam; carbapenem; cephalosporin; glycylcycline; cephamycin; penam; tetracycline antibiotic; rifamycin antibiotic; phenicol antibiotic; penem; disinfecting agents and antiseptics	antibiotic efflux; reduced permeability to antibiotic	resistance-nodulation-cell division (RND) antibiotic efflux pump; General Bacterial Porin with reduced permeability to beta-lactams	1922
4	mdtG	3001329	protein homolog model	phosphonic acid antibiotic	antibiotic efflux	major facilitator superfamily (MFS) antibiotic efflux pump	603
5	mdtH	3001216	protein homolog model	fluoroquinolone antibiotic	antibiotic efflux	major facilitator superfamily (MFS) antibiotic efflux pump	375
6	H-NS	3000676	protein homolog model	macrolide antibiotic; fluoroquinolone antibiotic; cephalosporin; cephamycin; penam; tetracycline antibiotic	antibiotic efflux	major facilitator superfamily (MFS) antibiotic efflux pump; resistance-nodulation-cell division (RND) antibiotic efflux pump	1248
7	ArnT	3005053	protein homolog model	peptide antibiotic	antibiotic target alteration	pmr phosphoethanolamine transferase	3795
8	PmrF	3003578	protein homolog model	peptide antibiotic	antibiotic target alteration	pmr phosphoethanolamine transferase	2014
9	YojI	3003952	protein homolog model	peptide antibiotic	antibiotic efflux	ATP-binding cassette (ABC) antibiotic efflux pump	2424
10	kdpE	3003841	protein homolog model	aminoglycoside antibiotic	antibiotic efflux	kdpDE	2331
11	leuO	3003843	protein homolog model	nucleoside antibiotic; disinfecting agents and antiseptics	antibiotic efflux	major facilitator superfamily (MFS) antibiotic efflux pump	5921
12	acrD	3000491	protein homolog model	aminoglycoside antibiotic	antibiotic efflux	resistance-nodulation-cell division (RND) antibiotic efflux pump	1427
13	Escherichia coli emrE	3004039	protein homolog model	macrolide antibiotic	antibiotic efflux	small multidrug resistance (SMR) antibiotic efflux pump	2656
14	ugd	3003577	protein homolog model	peptide antibiotic	antibiotic target alteration	pmr phosphoethanolamine transferase	842
15	mdtA	3000792	protein homolog model	aminocoumarin antibiotic	antibiotic efflux	resistance-nodulation-cell division (RND) antibiotic efflux pump	387
16	mdtB	3000793	protein homolog model	aminocoumarin antibiotic	antibiotic efflux	resistance-nodulation-cell division (RND) antibiotic efflux pump	820
17	mdtC	3000794	protein homolog model	aminocoumarin antibiotic	antibiotic efflux	resistance-nodulation-cell division (RND) antibiotic efflux pump	1315
18	baeS	3000829	protein homolog model	aminoglycoside antibiotic; aminocoumarin antibiotic	antibiotic efflux	resistance-nodulation-cell division (RND) antibiotic efflux pump	986
19	baeR	3000828	protein homolog model	aminoglycoside antibiotic; aminocoumarin antibiotic	antibiotic efflux	resistance-nodulation-cell division (RND) antibiotic efflux pump	1337
20	CRP	3000518	protein homolog model	macrolide antibiotic; fluoroquinolone antibiotic; penam	antibiotic efflux	resistance-nodulation-cell division (RND) antibiotic efflux pump	869
21	mdtE	3000795	protein homolog model	macrolide antibiotic; fluoroquinolone antibiotic; penam	antibiotic efflux	resistance-nodulation-cell division (RND) antibiotic efflux pump	1903
22	mdtF	3000796	protein homolog model	macrolide antibiotic; fluoroquinolone antibiotic; penam	antibiotic efflux	resistance-nodulation-cell division (RND) antibiotic efflux pump	121
23	gadX	3000508	protein homolog model	macrolide antibiotic; fluoroquinolone antibiotic; penam	antibiotic efflux	resistance-nodulation-cell division (RND) antibiotic efflux pump	91
24	Escherichia coli mdfA	3001328	protein homolog model	tetracycline antibiotic; disinfecting agents and antiseptics	antibiotic efflux	major facilitator superfamily (MFS) antibiotic efflux pump	37
25	msbA	3003950	protein homolog model	nitroimidazole antibiotic	antibiotic efflux	ATP-binding cassette (ABC) antibiotic efflux pump	2423
26	rsmA	3005069	protein homolog model	fluoroquinolone antibiotic; diaminopyrimidine antibiotic; phenicol antibiotic	antibiotic efflux	resistance-nodulation-cell division (RND) antibiotic efflux pump	3807
27	emrB	3000074	protein homolog model	fluoroquinolone antibiotic	antibiotic efflux	major facilitator superfamily (MFS) antibiotic efflux pump	1847
28	emrA	3000027	protein homolog model	fluoroquinolone antibiotic	antibiotic efflux	major facilitator superfamily (MFS) antibiotic efflux pump	1757
29	emrR	3000516	protein homolog model	fluoroquinolone antibiotic	antibiotic efflux	major facilitator superfamily (MFS) antibiotic efflux pump	1330
30	AcrS	3000656	protein homolog model	fluoroquinolone antibiotic; cephalosporin; glycylcycline; cephamycin; penam; tetracycline antibiotic; rifamycin antibiotic; phenicol antibiotic; disinfecting agents and antiseptics	antibiotic efflux	resistance-nodulation-cell division (RND) antibiotic efflux pump	520
31	AcrE	3000499	protein homolog model	fluoroquinolone antibiotic; cephalosporin; cephamycin; penam	antibiotic efflux	resistance-nodulation-cell division (RND) antibiotic efflux pump	1445
32	AcrF	3000502	protein homolog model	fluoroquinolone antibiotic; cephalosporin; cephamycin; penam	antibiotic efflux	resistance-nodulation-cell division (RND) antibiotic efflux pump	1437
33	mdtM	3001214	protein homolog model	fluoroquinolone antibiotic; lincosamide antibiotic; nucleoside antibiotic; phenicol antibiotic; disinfecting agents and antiseptics	antibiotic efflux	major facilitator superfamily (MFS) antibiotic efflux pump	1191
34	TolC	3000237	protein homolog model	macrolide antibiotic; fluoroquinolone antibiotic; aminoglycoside antibiotic; carbapenem; cephalosporin; glycylcycline; cephamycin; penam; tetracycline antibiotic; peptide antibiotic; aminocoumarin antibiotic; rifamycin antibiotic; phenicol antibiotic; penem; disinfecting agents and antiseptics	antibiotic efflux	ATP-binding cassette (ABC) antibiotic efflux pump; major facilitator superfamily (MFS) antibiotic efflux pump; resistance-nodulation-cell division (RND) antibiotic efflux pump	826
35	bacA	3002986	protein homolog model	peptide antibiotic	antibiotic target alteration	undecaprenyl pyrophosphate related proteins	1820
36	eptA	3003576	protein homolog model	peptide antibiotic	antibiotic target alteration	pmr phosphoethanolamine transferase	516
37	mdtN	3003548	protein homolog model	nucleoside antibiotic; disinfecting agents and antiseptics	antibiotic efflux	major facilitator superfamily (MFS) antibiotic efflux pump	1442
38	mdtO	3003549	protein homolog model	nucleoside antibiotic; disinfecting agents and antiseptics	antibiotic efflux	major facilitator superfamily (MFS) antibiotic efflux pump	2056
39	mdtP	3003550	protein homolog model	nucleoside antibiotic; disinfecting agents and antiseptics	antibiotic efflux	major facilitator superfamily (MFS) antibiotic efflux pump	45
40	Escherichia coli acrA	3004043	protein homolog model	fluoroquinolone antibiotic; cephalosporin; glycylcycline; penam; tetracycline antibiotic; rifamycin antibiotic; phenicol antibiotic; disinfecting agents and antiseptics	antibiotic efflux	resistance-nodulation-cell division (RND) antibiotic efflux pump	2661
41	acrB	3000216	protein homolog model	fluoroquinolone antibiotic; cephalosporin; glycylcycline; penam; tetracycline antibiotic; rifamycin antibiotic; phenicol antibiotic; disinfecting agents and antiseptics	antibiotic efflux	resistance-nodulation-cell division (RND) antibiotic efflux pump	1104
42	vanG	3002909	protein homolog model	glycopeptide antibiotic	antibiotic target alteration	glycopeptide resistance gene cluster; Van ligase	1157
43	cpxA	3000830	protein homolog model	aminoglycoside antibiotic; aminocoumarin antibiotic	antibiotic efflux	resistance-nodulation-cell division (RND) antibiotic efflux pump	152
44	EC-14	3006875	protein homolog model	cephalosporin	antibiotic inactivation	EC beta-lactamase	4589
45	emrY	3000254	protein homolog model	tetracycline antibiotic	antibiotic efflux	major facilitator superfamily (MFS) antibiotic efflux pump	540
46	emrK	3000206	protein homolog model	tetracycline antibiotic	antibiotic efflux	major facilitator superfamily (MFS) antibiotic efflux pump	609
47	evgA	3000832	protein homolog model	macrolide antibiotic; fluoroquinolone antibiotic; penam; tetracycline antibiotic	antibiotic efflux	major facilitator superfamily (MFS) antibiotic efflux pump; resistance-nodulation-cell division (RND) antibiotic efflux pump	1015
48	evgS	3000833	protein homolog model	macrolide antibiotic; fluoroquinolone antibiotic; penam; tetracycline antibiotic	antibiotic efflux	major facilitator superfamily (MFS) antibiotic efflux pump; resistance-nodulation-cell division (RND) antibiotic efflux pump	1318
49	APH(3')-IIa	3002644	protein homolog model	aminoglycoside antibiotic	antibiotic inactivation	APH(3')	2114
50	QnrS1	3002790	protein homolog model	fluoroquinolone antibiotic	antibiotic target protection	quinolone resistance protein (qnr)	381
51	sul2	3000412	protein homolog model	sulfonamide antibiotic	antibiotic target replacement	sulfonamide resistant sul	952
52	APH(3'')-Ib	3002639	protein homolog model	aminoglycoside antibiotic	antibiotic inactivation	APH(3'')	1830
52	APH(6)-Id	3002660	protein homolog model	aminoglycoside antibiotic	antibiotic inactivation	APH(6)	1031
53	tet(A)	3000165	protein homolog model	tetracycline antibiotic	antibiotic efflux	major facilitator superfamily (MFS) antibiotic efflux pump	1808
54	TEM-1	3000873	protein homolog model	monobactam; cephalosporin; penam; penem	antibiotic inactivation	TEM beta-lactamase	355
55	CTX-M-55	3001917	protein homolog model	cephalosporin	antibiotic inactivation	CTX-M beta-lactamase	762
56	floR	3002705	protein homolog model	phenicol antibiotic	antibiotic efflux	major facilitator superfamily (MFS) antibiotic efflux pump	522
57	tet(M)	3000186	protein homolog model	tetracycline antibiotic	antibiotic target protection	tetracycline-resistant ribosomal protection protein	1692
58	Escherichia coli GlpT with mutation conferring resistance to fosfomycin	3003889	protein variant model	phosphonic acid antibiotic	antibiotic target alteration	antibiotic-resistant GlpT	2372
59	Haemophilus influenzae PBP3 conferring resistance to beta-lactam antibiotics	3004446	protein variant model	cephalosporin; cephamycin; penam	antibiotic target alteration	Penicillin-binding protein mutations conferring resistance to beta-lactam antibiotics	2886
60	Escherichia coli AcrAB-TolC with MarR mutations conferring resistance to ciprofloxacin and tetracycline	3003378	protein overexpression model	fluoroquinolone antibiotic; cephalosporin; glycylcycline; penam; tetracycline antibiotic; rifamycin antibiotic; phenicol antibiotic; disinfecting agents and antiseptics	antibiotic target alteration; antibiotic efflux	resistance-nodulation-cell division (RND) antibiotic efflux pump	431
61	Escherichia coli soxR with mutation conferring antibiotic resistance	3003381	protein overexpression model	fluoroquinolone antibiotic; cephalosporin; glycylcycline; penam; tetracycline antibiotic; rifamycin antibiotic; phenicol antibiotic; disinfecting agents and antiseptics	antibiotic target alteration; antibiotic efflux	ATP-binding cassette (ABC) antibiotic efflux pump; major facilitator superfamily (MFS) antibiotic efflux pump; resistance-nodulation-cell division (RND) antibiotic efflux pump	1005
62	Escherichia coli soxS with mutation conferring antibiotic resistance	3003511	protein overexpression model	fluoroquinolone antibiotic; monobactam; carbapenem; cephalosporin; glycylcycline; cephamycin; penam; tetracycline antibiotic; rifamycin antibiotic; phenicol antibiotic; penem; disinfecting agents and antiseptics	antibiotic target alteration; antibiotic efflux; reduced permeability to antibiotic	ATP-binding cassette (ABC) antibiotic efflux pump; major facilitator superfamily (MFS) antibiotic efflux pump; resistance-nodulation-cell division (RND) antibiotic efflux pump; General Bacterial Porin with reduced permeability to beta-lactams	2066
63	Escherichia coli AcrAB-TolC with AcrR mutation conferring resistance to ciprofloxacin, tetracycline, and ceftazidime	3003807	protein overexpression model	fluoroquinolone antibiotic; cephalosporin; glycylcycline; penam; tetracycline antibiotic; rifamycin antibiotic; phenicol antibiotic; disinfecting agents and antiseptics	antibiotic target alteration; antibiotic efflux	resistance-nodulation-cell division (RND) antibiotic efflux pump	2306
