# Supplementary material for: Genomic analysis of multidrug-resistant Escherichia coli isolated from dairy cows in Shihezi city, Xinjiang, China
Source: Front Microbiol. 2025 Feb 26;16:1527546. doi: 10.3389/fmicb.2025.1527546 (PMC11934113; doi:10.3389/fmicb.2025.1527546)
Supplement: Supplementary file 3 [file Table_3.XLSX]

## Sheet: Sheet1
S/N	Gene	Identity (%)	Accession	Product
1	espX1	95.29	WP_000129338	(espX1) Type III secretion system effector EspX1 [TTSS secreted effectors (VF1110) - Effector delivery system (VFC0086)] [Escherichia coli O157:H7 str. EDL933]
2	fdeC	92.48	WP_000092542	(fdeC) adhesin FdeC [FdeC (VF0506) - Adherence (VFC0001)] [Escherichia coli O45:K1:H7 str. S88]
3	ykgK/ecpR	97.79	WP_000389022	(ykgK/ecpR) regulator protein EcpR [ECP (VF0404) - Adherence (VFC0001)] [Escherichia coli O157:H7 str. EDL933]
4	yagZ/ecpA	99.15	WP_000730972	(yagZ/ecpA) E. coli common pilus structural subunit EcpA [ECP (VF0404) - Adherence (VFC0001)] [Escherichia coli O157:H7 str. EDL933]
5	yagY/ecpB	98.66	WP_000716386	(yagY/ecpB) E. coli common pilus chaperone EcpB [ECP (VF0404) - Adherence (VFC0001)] [Escherichia coli O157:H7 str. EDL933]
6	yagX/ecpC	98.77	WP_001131063	(yagX/ecpC) E. coli common pilus usher EcpC [ECP (VF0404) - Adherence (VFC0001)] [Escherichia coli O157:H7 str. EDL933]
7	yagW/ecpD	98.3	WP_001265657	(yagW/ecpD) polymerized tip adhesin of ECP fibers [ECP (VF0404) - Adherence (VFC0001)] [Escherichia coli O157:H7 str. EDL933]
8	yagV/ecpE	97.04	WP_001301550	(yagV/ecpE) E. coli common pilus chaperone EcpE [ECP (VF0404) - Adherence (VFC0001)] [Escherichia coli O157:H7 str. EDL933]
9	ibeC	96.66	WP_000556298	(ibeC) phosphoethanolamine transferase CptA [Ibes (VF0237) - Invasion (VFC0083)] [Escherichia coli O45:K1:H7 str. S88]
10	gspM	94.6		(gspM) general secretion pathway protein M [T2SS (VF0333) - Effector delivery system (VFC0086)] [Shigella dysenteriae Sd197]
11	gspL	96.27	WP_000097229	(gspL) general secretion pathway protein L [T2SS (VF0333) - Effector delivery system (VFC0086)] [Shigella dysenteriae Sd197]
12	gspK	97.95	WP_000633233	(gspK) general secretion pathway protein K [T2SS (VF0333) - Effector delivery system (VFC0086)] [Shigella dysenteriae Sd197]
13	gspJ	97.19	WP_001250462	(gspJ) general secretion pathway protein J [T2SS (VF0333) - Effector delivery system (VFC0086)] [Shigella dysenteriae Sd197]
14	gspI	94.62	WP_000820136	(gspI) general secretion pathway protein I [T2SS (VF0333) - Effector delivery system (VFC0086)] [Shigella dysenteriae Sd197]
15	gspH	96.28	WP_001115126	(gspH) general secretion pathway protein H [T2SS (VF0333) - Effector delivery system (VFC0086)] [Shigella dysenteriae Sd197]
16	gspG	95.61	WP_001087302	(gspG) general secretion pathway protein G [T2SS (VF0333) - Effector delivery system (VFC0086)] [Shigella dysenteriae Sd197]
17	gspF	96.33	WP_001173470	(gspF) general secretion pathway protein F [T2SS (VF0333) - Effector delivery system (VFC0086)] [Shigella dysenteriae Sd197]
18	gspE	96.45	WP_000249362	(gspE) general secretion pathway protein E [T2SS (VF0333) - Effector delivery system (VFC0086)] [Shigella dysenteriae Sd197]
19	gspD	97.67	WP_000498818	(gspD) general secretion pathway protein D [T2SS (VF0333) - Effector delivery system (VFC0086)] [Shigella dysenteriae Sd197]
20	gspC	95	WP_000135089	(gspC) general secretion pathway protein C [T2SS (VF0333) - Effector delivery system (VFC0086)] [Shigella dysenteriae Sd197]
21	iroB	98.21	WP_001221122	(iroB) glucosyltransferase IroB [Salmochelin siderophore (VF0230) - Nutritional/Metabolic factor (VFC0272)] [Escherichia coli CFT073]
22	iroC	99.23	WP_001111200	(iroC) ATP binding cassette transporter [Salmochelin siderophore (VF0230) - Nutritional/Metabolic factor (VFC0272)] [Escherichia coli CFT073]
23	iroD	99.02	WP_000933673	(iroD) esterase [Salmochelin siderophore (VF0230) - Nutritional/Metabolic factor (VFC0272)] [Escherichia coli CFT073]
24	iroE	99.48	WP_000271272	(iroE) esterase [Salmochelin siderophore (VF0230) - Nutritional/Metabolic factor (VFC0272)] [Escherichia coli CFT073]
25	iroN	99.08	WP_001222189	(iroN) salmochelin receptor IroN [Salmochelin siderophore (VF0230) - Nutritional/Metabolic factor (VFC0272)] [Escherichia coli CFT073]
26	espR1	94.13	WP_000671691	(espR1) Type III secretion system effector espR1 [TTSS secreted effectors (VF1111) - Effector delivery system (VFC0086)] [Escherichia coli O55:H7 str. CB9615]
27	espL1	97.21		(espL1) Type III secretion system effector espL1 [TTSS secreted effectors (VF1111) - Effector delivery system (VFC0086)] [Escherichia coli O55:H7 str. CB9615]
28	rfbK1	92.85	WP_004899416	(rfbK1) O9 family phosphomannomutase RfbK1 [Capsule (VF0560) - Immune modulation (VFC0258)] [Klebsiella pnuemoniae subsp. pneumoniae NTUH-K2044]
29	KP1_RS17280	92.66	WP_014907234	(KP1_RS17280) mannose-1-phosphate guanylyltransferase/mannose-6-phosphate isomerase [Capsule (VF0560) - Immune modulation (VFC0258)] [Klebsiella pnuemoniae subsp. pneumoniae NTUH-K2044]
30	espX4	92.98	WP_000900547	(espX4) Type III secretion system effector EspX4 [TTSS secreted effectors (VF1110) - Effector delivery system (VFC0086)] [Escherichia coli O157:H7 str. EDL933]
31	espX5	95.83	WP_001270087	(espX5) Type III secretion system effector EspX5 [TTSS secreted effectors (VF1111) - Effector delivery system (VFC0086)] [Escherichia coli O55:H7 str. CB9615]
32	fimB	97.68	WP_000790574	(fimB) Type 1 fimbriae Regulatory protein fimB [Type 1 fimbriae (VF0221) - Adherence (VFC0001)] [Escherichia coli CFT073]
33	fimE	99.16	WP_000044711	(fimE) Type 1 fimbriae Regulatory protein fimE [Type 1 fimbriae (VF0221) - Adherence (VFC0001)] [Escherichia coli CFT073]
34	fimA	88.71	WP_000695571	(fimA) Type-1 fimbrial protein A chain precursor [Type 1 fimbriae (VF0221) - Adherence (VFC0001)] [Escherichia coli CFT073]
35	fimI	97.78	WP_000824100	(fimI) Fimbrin-like protein fimI precursor [Type 1 fimbriae (VF0221) - Adherence (VFC0001)] [Escherichia coli CFT073]
36	fimC	98.62	WP_000066579	(fimC) Chaperone protein fimC precursor [Type 1 fimbriae (VF0221) - Adherence (VFC0001)] [Escherichia coli CFT073]
37	fimD	98.75	WP_000120946	(fimD) Outer membrane usher protein fimD precursor [Type 1 fimbriae (VF0221) - Adherence (VFC0001)] [Escherichia coli CFT073]
38	fimF	97.93	WP_001244821	(fimF) FimF protein precursor [Type 1 fimbriae (VF0221) - Adherence (VFC0001)] [Escherichia coli CFT073]
39	fimG	97.82	WP_000872015	(fimG) FimG protein precursor [Type 1 fimbriae (VF0221) - Adherence (VFC0001)] [Escherichia coli CFT073]
40	fimH	97.45	WP_000832235	(fimH) FimH protein precursor [Type 1 fimbriae (VF0221) - Adherence (VFC0001)] [Escherichia coli CFT073]
41	csgC	98.5	WP_000992818	(csgC) curli assembly protein CsgC [Curli fibers (VF1138) - Adherence (VFC0001)] [Escherichia coli O25b:H4-ST131]
42	csgA	91.94	WP_000771429	(csgA) curlin major subunit CsgA [Curli fibers (VF1138) - Adherence (VFC0001)] [Escherichia coli O25b:H4-ST131]
43	csgB	99.34	WP_000791650	(csgB) curlin minor subunit CsgB [Curli fibers (VF1138) - Adherence (VFC0001)] [Escherichia coli O25b:H4-ST131]
44	cgsD	99.23	WP_000481500	(cgsD) transcriptional regulator CsgD [Curli fibers (VF1138) - Adherence (VFC0001)] [Escherichia coli O25b:H4-ST131]
45	cgsE	98.97	WP_000833288	(cgsE) curli production assembly/transport protein CsgE [Curli fibers (VF1138) - Adherence (VFC0001)] [Escherichia coli O25b:H4-ST131]
46	cgsF	98.56	WP_001264082	(cgsF) curli production assembly/transport protein CsgF [Curli fibers (VF1138) - Adherence (VFC0001)] [Escherichia coli O25b:H4-ST131]
47	cgsG	97.6	WP_001189322	(cgsG) curli production assembly/transport protein CsgG [Curli fibers (VF1138) - Adherence (VFC0001)] [Escherichia coli O25b:H4-ST131]
48	ompA	94.49	AAF37887	(ompA) outer membrane protein A [OmpA (VF0236) - Invasion (VFC0083)] [Escherichia coli O18:K1:H7 str. RS218]
49	ibeB	97.4	WP_000074207	(ibeB) Cu(+)/Ag(+) efflux RND transporter outer membrane channel CusC [Ibes (VF0237) - Invasion (VFC0083)] [Escherichia coli O45:K1:H7 str. S88]
50	entD	93.4	WP_001375021	(entD) phosphopantetheinyl transferase component of enterobactin synthase multienzyme complex [Enterobactin (VF0228) - Nutritional/Metabolic factor (VFC0272)] [Escherichia coli CFT073]
51	fepA	96.79	WP_001034892	(fepA) ferrienterobactin outer membrane transporter [Enterobactin (VF0228) - Nutritional/Metabolic factor (VFC0272)] [Escherichia coli CFT073]
52	fes	96.76	WP_000125846	(fes) enterobactin/ferric enterobactin esterase [Enterobactin (VF0228) - Nutritional/Metabolic factor (VFC0272)] [Escherichia coli CFT073]
53	entF	95.56	WP_000077767	(entF) enterobactin synthase multienzyme complex component ATP-dependent [Enterobactin (VF0228) - Nutritional/Metabolic factor (VFC0272)] [Escherichia coli CFT073]
54	fepE	91.62	WP_000096764	(fepE) LPS O-antigen length regulator [Enterobactin (VF0228) - Nutritional/Metabolic factor (VFC0272)] [Escherichia coli CFT073]
55	fepC	97.18	WP_000140634	(fepC) ferrienterobactin ABC transporter ATPase [Enterobactin (VF0228) - Nutritional/Metabolic factor (VFC0272)] [Escherichia coli CFT073]
56	fepG	94.06	WP_000640938	(fepG) iron-enterobactin ABC transporter permease [Enterobactin (VF0228) - Nutritional/Metabolic factor (VFC0272)] [Escherichia coli CFT073]
57	fepD	95.92	WP_001443194	(fepD) ferrienterobactin ABC transporter permease [Enterobactin (VF0228) - Nutritional/Metabolic factor (VFC0272)] [Escherichia coli CFT073]
58	entS	95.44	WP_001041793	(entS) enterobactin exporter iron-regulated [Enterobactin (VF0228) - Nutritional/Metabolic factor (VFC0272)] [Escherichia coli CFT073]
59	fepB	97.07	WP_001234311	(fepB) ferrienterobactin ABC transporter periplasmic binding protein [Enterobactin (VF0228) - Nutritional/Metabolic factor (VFC0272)] [Escherichia coli CFT073]
60	entC	97.53	WP_001336900	(entC) isochorismate synthase 1 [Enterobactin (VF0228) - Nutritional/Metabolic factor (VFC0272)] [Escherichia coli CFT073]
61	entE	96.03	WP_000026784	(entE) 23-dihydroxybenzoate-AMP ligase component of enterobactin synthase multienzyme complex [Enterobactin (VF0228) - Nutritional/Metabolic factor (VFC0272)] [Escherichia coli CFT073]
62	entB	97.67	WP_001007140	(entB) isochorismatase [Enterobactin (VF0228) - Nutritional/Metabolic factor (VFC0272)] [Escherichia coli CFT073]
63	entA	94.91	WP_000348393	(entA) 23-dihydro-23-dihydroxybenzoate dehydrogenase EntA [Enterobactin (VF0228) - Nutritional/Metabolic factor (VFC0272)] [Escherichia coli CFT073]
64	rpoS	92.85	NP_461845	(rpoS) RNA polymerase sigma factor RpoS [RpoS (VF0112) - Regulation (VFC0301)] [Salmonella enterica subsp. enterica serovar Typhimurium str. LT2]
65	cfaD/cfaE	100	WP_001245988	(cfaD/cfaE) minor pilin and initiator [Adhesive fimbriae (VF0213) - Adherence (VFC0001)] [Escherichia coli E24377A]
66	cfaC	99.96	WP_000358674	(cfaC) colonisation factor antigen c usher [Adhesive fimbriae (VF0213) - Adherence (VFC0001)] [Escherichia coli E24377A]
67	cfaB	100	WP_000755097	(cfaB) colonization factor antigen 1 [Adhesive fimbriae (VF0213) - Adherence (VFC0001)] [Escherichia coli E24377A]
68	cfaA	99.72	WP_000225871	(cfaA) colonisation factor antigen a chaperone [Adhesive fimbriae (VF0213) - Adherence (VFC0001)] [Escherichia coli E24377A]
