# Supplementary material for: Genomic analysis of multidrug-resistant Escherichia coli isolated from dairy cows in Shihezi city, Xinjiang, China
Source: Front Microbiol. 2025 Feb 26;16:1527546. doi: 10.3389/fmicb.2025.1527546 (PMC11934113; doi:10.3389/fmicb.2025.1527546)
Supplement: Supplementary file 4 [file Table_4.XLSX]

## Sheet: Sheet1
S/N	Gene	Identity (%)	Accession	Product
1	fdeC	92.2	WP_000092542	(fdeC) adhesin FdeC [FdeC (VF0506) - Adherence (VFC0001)] [Escherichia coli O45:K1:H7 str. S88]
2	ykgK/ecpR	97.61	WP_000389022	(ykgK/ecpR) regulator protein EcpR [ECP (VF0404) - Adherence (VFC0001)] [Escherichia coli O157:H7 str. EDL933]
3	yagZ/ecpA	99.32	WP_000730972	(yagZ/ecpA) E. coli common pilus structural subunit EcpA [ECP (VF0404) - Adherence (VFC0001)] [Escherichia coli O157:H7 str. EDL933]
4	yagY/ecpB	98.21	WP_000716386	(yagY/ecpB) E. coli common pilus chaperone EcpB [ECP (VF0404) - Adherence (VFC0001)] [Escherichia coli O157:H7 str. EDL933]
5	yagX/ecpC	98.69	WP_001131063	(yagX/ecpC) E. coli common pilus usher EcpC [ECP (VF0404) - Adherence (VFC0001)] [Escherichia coli O157:H7 str. EDL933]
6	yagW/ecpD	98.6	WP_001265657	(yagW/ecpD) polymerized tip adhesin of ECP fibers [ECP (VF0404) - Adherence (VFC0001)] [Escherichia coli O157:H7 str. EDL933]
7	yagV/ecpE	96.76	WP_001301550	(yagV/ecpE) E. coli common pilus chaperone EcpE [ECP (VF0404) - Adherence (VFC0001)] [Escherichia coli O157:H7 str. EDL933]
8	tssA	99.19	WP_001087735	(tssA) Type VI secretion system protein TssA [T6SS (VF0579) - Effector delivery system (VFC0086)] [Shigella sonnei Ss046]
9	hcp1/tssD1	99.79	WP_001284199	(hcp1/tssD1) type VI secretion system protein Hcp family [T6SS (VF0579) - Effector delivery system (VFC0086)] [Shigella sonnei Ss046]
10	fimB	97.68	WP_000790574	(fimB) Type 1 fimbriae Regulatory protein fimB [Type 1 fimbriae (VF0221) - Adherence (VFC0001)] [Escherichia coli CFT073]
11	fimE	97.99	WP_000044711	(fimE) Type 1 fimbriae Regulatory protein fimE [Type 1 fimbriae (VF0221) - Adherence (VFC0001)] [Escherichia coli CFT073]
12	fimA	90.35	WP_000695571	(fimA) Type-1 fimbrial protein A chain precursor [Type 1 fimbriae (VF0221) - Adherence (VFC0001)] [Escherichia coli CFT073]
13	fimI	97.96	WP_000824100	(fimI) Fimbrin-like protein fimI precursor [Type 1 fimbriae (VF0221) - Adherence (VFC0001)] [Escherichia coli CFT073]
14	fimC	98.62	WP_000066579	(fimC) Chaperone protein fimC precursor [Type 1 fimbriae (VF0221) - Adherence (VFC0001)] [Escherichia coli CFT073]
15	fimD	98.29	WP_000120946	(fimD) Outer membrane usher protein fimD precursor [Type 1 fimbriae (VF0221) - Adherence (VFC0001)] [Escherichia coli CFT073]
16	fimF	98.31	WP_001244821	(fimF) FimF protein precursor [Type 1 fimbriae (VF0221) - Adherence (VFC0001)] [Escherichia coli CFT073]
17	fimG	98.21	WP_000872015	(fimG) FimG protein precursor [Type 1 fimbriae (VF0221) - Adherence (VFC0001)] [Escherichia coli CFT073]
18	fimH	97.45	WP_000832235	(fimH) FimH protein precursor [Type 1 fimbriae (VF0221) - Adherence (VFC0001)] [Escherichia coli CFT073]
19	cfaD/cfaE	100	WP_001245988	(cfaD/cfaE) minor pilin and initiator [Adhesive fimbriae (VF0213) - Adherence (VFC0001)] [Escherichia coli E24377A]
20	cfaC	99.96	WP_000358674	(cfaC) colonisation factor antigen c usher [Adhesive fimbriae (VF0213) - Adherence (VFC0001)] [Escherichia coli E24377A]
21	cfaB	100	WP_000755097	(cfaB) colonization factor antigen 1 [Adhesive fimbriae (VF0213) - Adherence (VFC0001)] [Escherichia coli E24377A]
22	cfaA	99.72	WP_000225871	(cfaA) colonisation factor antigen a chaperone [Adhesive fimbriae (VF0213) - Adherence (VFC0001)] [Escherichia coli E24377A]
23	espX5	96.13	WP_001270087	(espX5) Type III secretion system effector EspX5 [TTSS secreted effectors (VF1111) - Effector delivery system (VFC0086)] [Escherichia coli O55:H7 str. CB9615]
24	espX4	93.05	WP_000900547	(espX4) Type III secretion system effector EspX4 [TTSS secreted effectors (VF1110) - Effector delivery system (VFC0086)] [Escherichia coli O157:H7 str. EDL933]
25	ompA	98.08	AAF37887	(ompA) outer membrane protein A [OmpA (VF0236) - Invasion (VFC0083)] [Escherichia coli O18:K1:H7 str. RS218]
26	espL1	95.05		(espL1) Type III secretion system effector espL1 [TTSS secreted effectors (VF1111) - Effector delivery system (VFC0086)] [Escherichia coli O55:H7 str. CB9615]
27	espR1	93.94	WP_000671691	(espR1) Type III secretion system effector espR1 [TTSS secreted effectors (VF1111) - Effector delivery system (VFC0086)] [Escherichia coli O55:H7 str. CB9615]
28	cgsG	97.6	WP_001189322	(cgsG) curli production assembly/transport protein CsgG [Curli fibers (VF1138) - Adherence (VFC0001)] [Escherichia coli O25b:H4-ST131]
29	cgsF	98.56	WP_001264082	(cgsF) curli production assembly/transport protein CsgF [Curli fibers (VF1138) - Adherence (VFC0001)] [Escherichia coli O25b:H4-ST131]
30	cgsE	98.97	WP_000833288	(cgsE) curli production assembly/transport protein CsgE [Curli fibers (VF1138) - Adherence (VFC0001)] [Escherichia coli O25b:H4-ST131]
31	cgsD	99.23	WP_000481500	(cgsD) transcriptional regulator CsgD [Curli fibers (VF1138) - Adherence (VFC0001)] [Escherichia coli O25b:H4-ST131]
32	csgB	99.34	WP_000791650	(csgB) curlin minor subunit CsgB [Curli fibers (VF1138) - Adherence (VFC0001)] [Escherichia coli O25b:H4-ST131]
33	csgA	91.94	WP_000771429	(csgA) curlin major subunit CsgA [Curli fibers (VF1138) - Adherence (VFC0001)] [Escherichia coli O25b:H4-ST131]
34	csgC	98.2	WP_000992818	(csgC) curli assembly protein CsgC [Curli fibers (VF1138) - Adherence (VFC0001)] [Escherichia coli O25b:H4-ST131]
35	ibeC	97.46	WP_000556298	(ibeC) phosphoethanolamine transferase CptA [Ibes (VF0237) - Invasion (VFC0083)] [Escherichia coli O45:K1:H7 str. S88]
36	entA	95.05	WP_000348393	(entA) 23-dihydro-23-dihydroxybenzoate dehydrogenase EntA [Enterobactin (VF0228) - Nutritional/Metabolic factor (VFC0272)] [Escherichia coli CFT073]
37	entB	97.67	WP_001007140	(entB) isochorismatase [Enterobactin (VF0228) - Nutritional/Metabolic factor (VFC0272)] [Escherichia coli CFT073]
38	entE	95.9	WP_000026784	(entE) 23-dihydroxybenzoate-AMP ligase component of enterobactin synthase multienzyme complex [Enterobactin (VF0228) - Nutritional/Metabolic factor (VFC0272)] [Escherichia coli CFT073]
39	entC	97.53	WP_001336900	(entC) isochorismate synthase 1 [Enterobactin (VF0228) - Nutritional/Metabolic factor (VFC0272)] [Escherichia coli CFT073]
40	fepB	97.49	WP_001234311	(fepB) ferrienterobactin ABC transporter periplasmic binding protein [Enterobactin (VF0228) - Nutritional/Metabolic factor (VFC0272)] [Escherichia coli CFT073]
41	entS	95.68	WP_001041793	(entS) enterobactin exporter iron-regulated [Enterobactin (VF0228) - Nutritional/Metabolic factor (VFC0272)] [Escherichia coli CFT073]
42	fepD	96.32	WP_001443194	(fepD) ferrienterobactin ABC transporter permease [Enterobactin (VF0228) - Nutritional/Metabolic factor (VFC0272)] [Escherichia coli CFT073]
43	fepG	94.76	WP_000640938	(fepG) iron-enterobactin ABC transporter permease [Enterobactin (VF0228) - Nutritional/Metabolic factor (VFC0272)] [Escherichia coli CFT073]
44	fepC	97.18	WP_000140634	(fepC) ferrienterobactin ABC transporter ATPase [Enterobactin (VF0228) - Nutritional/Metabolic factor (VFC0272)] [Escherichia coli CFT073]
45	fepE	91.45	WP_000096764	(fepE) LPS O-antigen length regulator [Enterobactin (VF0228) - Nutritional/Metabolic factor (VFC0272)] [Escherichia coli CFT073]
46	entF	95.12	WP_000077767	(entF) enterobactin synthase multienzyme complex component ATP-dependent [Enterobactin (VF0228) - Nutritional/Metabolic factor (VFC0272)] [Escherichia coli CFT073]
47	fes	96.51	WP_000125846	(fes) enterobactin/ferric enterobactin esterase [Enterobactin (VF0228) - Nutritional/Metabolic factor (VFC0272)] [Escherichia coli CFT073]
48	fepA	96.74	WP_001034892	(fepA) ferrienterobactin outer membrane transporter [Enterobactin (VF0228) - Nutritional/Metabolic factor (VFC0272)] [Escherichia coli CFT073]
49	entD	93.4	WP_001375021	(entD) phosphopantetheinyl transferase component of enterobactin synthase multienzyme complex [Enterobactin (VF0228) - Nutritional/Metabolic factor (VFC0272)] [Escherichia coli CFT073]
50	ibeB	96.96	WP_000074207	(ibeB) Cu(+)/Ag(+) efflux RND transporter outer membrane channel CusC [Ibes (VF0237) - Invasion (VFC0083)] [Escherichia coli O45:K1:H7 str. S88]
51	AAA92657	98.52	AAA92657	(AAA92657) unknown protein [TraJ (VF0241) - Invasion (VFC0083)] [Escherichia coli]
52	espX1	94.37	WP_000129338	(espX1) Type III secretion system effector EspX1 [TTSS secreted effectors (VF1110) - Effector delivery system (VFC0086)] [Escherichia coli O157:H7 str. EDL933]
