# Supplementary material for: Genomic analysis of multidrug-resistant Escherichia coli isolated from dairy cows in Shihezi city, Xinjiang, China
Source: Front Microbiol. 2025 Feb 26;16:1527546. doi: 10.3389/fmicb.2025.1527546 (PMC11934113; doi:10.3389/fmicb.2025.1527546)
Supplement: Supplementary file 5 [file Table_5.XLSX]

## Sheet: Sheet1
S/N	Genomes	ST	adk	fumC	gyrB	icd	mdh	purA	recA
1	E.coli_30	3579	6	29	14	16	24	13	2
2	E.coli_45	1121	6	4	4	159	9	23	7
3	GCA_000005845.2	10	10	11	4	8	8	8	2
4	GCA_000010385.1	156	6	29	32	16	11	8	44
5	GCA_904799825.1	23	6	4	12	1	20	13	7
6	GCA_963924205.1	38	4	26	2	25	5	5	19
7	GCA_001618325.1	131	53	40	47	13	36	28	29
8	GCA_025259645.1	501	35	132	2	27	37	5	4
9	GCA_021534945.1	88	6	4	12	1	20	12	7
10	GCA_000019645.1	354	85	88	78	29	59	58	62
11	GCA_017356665.1	95	37	38	19	37	17	11	26
12	GCA_009431955.1	11	12	12	8	12	15	2	2
13	GCA_014058445.2	21	16	4	12	16	9	7	7
14	GCA_030413745.1	75	6	6	5	10	20	23	6
15	GCA_037539565.1	17	6	4	3	17	7	7	6
16	GCA_034643695.1	69	21	35	27	6	5	5	4
17	GCA_019443605.1	1193	14	14	10	200	17	7	10
18	GCA_000013265.1	95	37	38	19	37	17	11	26
19	GCA_900093485.1	362	62	100	17	31	5	5	4
20	GCA_904711265.1	453	99	6	33	33	24	8	7
21	GCA_963575445.1	155	6	4	14	16	24	8	14
22	GCA_022559685.1	167	10	11	4	8	8	13	2
23	GCA_013201255.1	971	6	4	4	16	24	8	121
24	GCA_009951245.1	161	6	4	15	18	9	26	7
25	GCA_003966445.1	16	6	4	12	16	9	7	12
26	GCA_016403975.2	641	9	6	33	131	24	8	7
27	GCA_040267775.1	6397	101	88	4	108	26	79	2
28	GCA_003697165.2	95	37	38	19	37	17	11	26
29	GCA_001021595.1	416	37	110	19	37	19	11	26
30	GCA_039912655.1	306	77	7	7	18	54	18	7
31	GCA_016403675.2	33	6	4	4	1	22	8	7
32	GCA_030013185.1	1	4	2	2	4	4	4	4
33	GCA_019443685.1	119	14	14	10	200	17	7	10
34	GCA_030013105.1	578	10	11	4	8	8	8	405
35	GCA_018141225.1	117	20	45	41	43	5	32	2
36	GCA_000599665.1	613	26	160	2	63	5	5	4
37	GCA_008329665.1	223	6	4	4	18	24	8	14
38	GCA_032382315.1	48	6	11	4	8	8	8	2
39	GCA_000599685.1	613	26	160	2	63	5	5	4
40	GCA_002393365.1	678	6	6	5	136	9	7	7
41	GCA_009950805.1	161	6	4	15	18	9	26	7
42	GCA_030296155.1	101	43	41	15	18	11	7	6
43	GCA_001971765.1	1011	6	4	159	44	112	1	17
44	GCA_030013595.1	42	23	28	22	27	5	16	4
45	GCA_001693635.1	359	43	41	15	90	11	8	6
46	GCA_001900515.1	20	6	4	3	18	7	7	6
47	E.coli_zq44	95	37	38	19	37	17	11	26
48	E.coli_zq56	2522	6	29	5	18	11	8	2
49	E.coli_zq12	10	10	11	4	8	8	8	2
